# Supplementary material for: The strange case of East African annual fishes: aridification correlates with diversification for a savannah aquatic group?
Source: BMC Evol Biol. 2014 Oct 14;14:210. doi: 10.1186/s12862-014-0210-3 (PMC4209228; doi:10.1186/s12862-014-0210-3)
Supplement: Additional file 4: Table S3 — Output of TreePar. [file 12862_2014_210_MOESM4_ESM.xlsx]

## Sheet: for_paper_new_dating
TreePar:		AIC = 2k - 2lnL				Likelihood Ratio Test against the hypothesis with lowest AIC score
no. of shifts hypothesized	-lnL	k	AIC	deltaAIC (AIC - AICmin)	favored hypothesis	LRT value = 2*|lnL-lnL7|	k	delta(k)	exclusion of hyp against the best	chi-square critical value at 0.05 for df	chi-square critical value at 0.01 for df	age of the shifts (in mya)
0	53.34	2	110.68	0	*	0	2	0	0
1	51.75	4	111.5	0.82	(*)	3.18	4	2	not better	5.99	9.21	0.4
2	50.93	6	113.86	3.18	(*)	4.82	6	4	not better	9.48	13.27	0.4; 2.0
3	49.54	8	115.08	4.4		7.6	8	6	not better	12.59	16.81
4	48.93	10	117.86	7.18		8.82	10	8	not better	15.5	20.09
5	48.48	12	120.96	10.28		9.72	12	10	not better	18.3	23.2
6	47.57	14	123.14	12.46		11.54	14	12	not better	21.026	26.217
7	46.54	16	125.08	14.4		13.6	16	14	not better	23.685	29.141
8	46.31	18	128.62	17.94		14.06	18	16	not better	26.296	32
9	45.99	20	131.98	21.3		14.7	20	18	not better	28.869	34.805
10	45.41	22	134.82	24.14		15.86	22	20	not better	31.41	37.566
11	45.1	24	138.2	27.52		16.48	24	22	not better	33.924	40.289
12	44.95	26	141.9	31.22		16.78	26	24	not better	36.415	42.98
13	44.58	28	145.16	34.48		17.52	28	26	not better	38.885	45.642
14	44.41	30	148.82	38.14		17.86	30	28	not better
