# Supplementary material for: The strange case of East African annual fishes: aridification correlates with diversification for a savannah aquatic group?
Source: BMC Evol Biol. 2014 Oct 14;14:210. doi: 10.1186/s12862-014-0210-3 (PMC4209228; doi:10.1186/s12862-014-0210-3)
Supplement: Additional file 5: Table S1 — Sample list with accession numbers. [file 12862_2014_210_MOESM5_ESM.xlsx]

## Sheet: Sheet1
Species	ZIC	Glyt	MyH6	SH3PX3	SREB2	COI	Sample-Code	Collection code	Locality/Nation	GPS-coordinate
N. kilomberoensis	KJ179291	KJ179348	KJ179408	KJ179466	KJ179522	KJ179576	AG005	Tan 95/4	Ifakara/Tanzania	36 42E; 08 10S
N. fuscotaeniatus	KJ179281		KJ179398	KJ179456	KJ179514	KJ179565	AG075	TZ 97/57	Ndundu Ferry/Tanzania	39 00E; 03 13S
N. sp. „Lumumbashi“	KJ179320	KJ179380	KJ179439	KJ179497	KJ179549	KJ179608	AG076	CI 2007	Democratic Republic of Congo	not available
N. ugandensis	KJ179323	KJ179383	KJ179442	KJ179500		KJ179611	AG118	UG 99/5	Busesa/Uganda	33 31E; 00 30N
N. virgatus	KJ179325	KJ179386	KJ179445	KJ179503	KJ179552	KJ179614	AG120	SUD 98	Fula A Zarga, Sudan	32 06E; 11 57N
N. rubroreticulatus	KJ179314	KJ179374	KJ179433	KJ179490	KJ179543	KJ179601	AG121	TD 05-2	Zakouma National Park/Chad	15 09E; 11 58N
N. hassoni	KJ179284	KJ179340	KJ179401	KJ179458	KJ179517	KJ179568	AG122	DRCH 2008-09	Kasamaba River/DRC	27 17 E; 09 28S
N. makondorum	KJ179300	KJ179358	KJ179417	KJ179475	KJ179531	KJ179585	AG123	MZHL 2005-16	N´tessa/Mozambique	38 33E; 10 53S
N. robustus	KJ179312	KJ179372	KJ179431	KJ179488	KJ179541	KJ179599	AG125	UGA 2006	Kalisizo/Uganda	32 01E; 02 46S
N. aff. makondorum	KJ179302	KJ179360	KJ179419	KJ179477	KJ179533	KJ179587	AG126	MZHL 2005-12	Messalo River/Mozambique	40 06E; 11 52S
N. krammeri	KJ179295	KJ179352	KJ179412	KJ179470	KJ179526	KJ179580	AG127	MZHL 2005-13	Cabo Delgado/Mozambique	40 19E; 11 09S
N. rubroreticulatus	KJ179313	KJ179373	KJ179432	KJ179489	KJ179542	KJ179600	AG128	TD 05-1	Zakouma National Park, Chad	32 46E; 11.35S
N. kafuensis	KJ179288	KJ179345	KJ179405	KJ179463		KJ179573	AG129	ZAM 97/1	Kayuni State Farm/Zambia	26 00E; 15 03S
N. taeniopygus	KJ179322	KJ179382	KJ179441	KJ179499	KJ179550	KJ179610	AG130	Tan RB 2005-33	Tanzania	34 04E; 05 35S
N. flammicomantis	KJ179278	KJ179335	KJ179395	KJ179453	KJ179511	KJ179562	AG131	TZ 95/5	Kisaki/Tanzania	37 43E; 07 24S
N. kadleci	KJ179287	KJ179344	KJ179404	KJ179462	KJ179520	KJ179572	AG137	MZCS 08-108	Save/Mozambique	34 06E; 20 41S
N. furzeri	KJ179280	KJ179337	KJ179397	KJ179455	KJ179513	KJ179564	AG138	GRZ	Ghone re Zou GR/Zimbabwe	31 45E; 21 40S
N. pienaari	KJ179310	KJ179370	KJ179429	KJ179486	KJ179539	KJ179597	AG143	MOZ 99/3	Mozambique	32 46E; 24 24S
N. kuhntae	KJ179296	KJ179354	KJ179413	KJ179471	KJ179527	KJ179581	AG144	MT 03-4	Nhangau/Mozambique	34 52E; 19 50S
N. orthonotus	KJ179307	KJ179367	KJ179426	KJ179483	KJ179537	KJ179594	AG145	MZZW 07-01	Mozambique	36 50E; 17 45S
N. albimarginatus	KJ179272	KJ179329	KJ179390	KJ179447	KJ179506	KJ179556	AG146	Tan 97/36	Kiparanganda/Tanzania	39 10E; 11 40S
N. krysanovi		KJ179353					AG148	MZHL 2005-05	Nicuadala/Mozambique	36 51E; 17 39S
Pronothobranchius kyiawensis	KJ179326	KJ179387	KJ179446	KJ179504	KJ179553	KJ179615	AG149	GH 06-5	Ada/Ghana	10 35E; 12 283N
N. ugandensis	KJ179324	KJ179384	KJ179443	KJ179501		KJ179612	AG150	UGJ 99/3	Butiaba/Uganda	1 04N; 33 02E
Fundulosoma thierryi	KJ179271	KJ179328	KJ179389		KJ179505	KJ179555	AG151	GH 06-5	Ada/Ghana	00 27E; 10 23N
N. korthausae	KJ179293	KJ179350	KJ179410	KJ179468	KJ179524	KJ179578	AG157	Aquarium strain	Mafia Island
N. guentheri	KJ179282	KJ179338	KJ179399	KJ179457	KJ179515	KJ179566	AG158	Aquarium strain	Island of Zanzibar
N. palmqvisti	KJ179308	KJ179368	KJ179427	KJ179484	KJ179538	KJ179595	AG159	Aquarium strain	Tanzania
N. jubbi	KJ179286	KJ179343	KJ179403	KJ179461	KJ179519	KJ179571	AG161	KE 01-04	Sabaki River, Kenia	40 08E; 03 02S
N. rachovii	KJ179311	KJ179371	KJ179430	KJ179487	KJ179540	KJ179598	AG162	Beira 98	Beira/Mozambique	34 52E; 19 50S
N. fasciatus	KJ179276	KJ179333	KJ179393	KJ179451	KJ179509	KJ179560	AG166	KEN 08/9	Mwanzini, Kenia	41 52E; 00 43S
N. malassei	KJ179303	KJ179361	KJ179420	KJ179478	KJ179534	KJ179588	AG167	DRCH 2008-06	Sange/DRC	28 08E; 10 16S
N. korthausae	KJ179294	KJ179351	KJ179411	KJ179469	KJ179525	KJ179579	AG168	TZN 08-2	Mafia Island	39 43 841E; 7 53 068S
N. steinforti	KJ179321	KJ179381	KJ179440	KJ179498		KJ179609	AG191	T 76-4	Kimamba/Tanzania	37 11E; 06 46S
N. patrizii	KJ179309	KJ179369	KJ179428	KJ179485		KJ179596	AG192	TZ 94/7	Kenia	42 55E; 00 32N
N. virgatus		KJ179385	KJ179444	KJ179502	KJ179551	KJ179613	AG193	SUD 06-4	Fula Azarga/Sudan	28 23E; 11 39N
N. melansopilus	KJ179304	KJ179362	KJ179421	KJ179479		KJ179589	AG202	TZHK 09-3	Lukwale River/Tanzania	37 01E; 06 47S
N. lucius	KJ179299	KJ179357	KJ179416	KJ179474	KJ179530	KJ179584	AG203	TAN RB 05/48	Kinungamkele/Tanzania	36 41E; 08 10S
N. aff. janpapi	KJ179316	KJ179376	KJ179435	KJ179493	KJ179546	KJ179604	AG205	TAN 98/9	Kigongo, Tanzania	38 41E; 06 41S
N. interruptus	KJ179285	KJ179342	KJ179402	KJ179460	KJ179518	KJ179570	AG206	KF 05-02	Kikambala, Kenia	39 47E; 03 54S
N. ocellatus	KJ179306	KJ179365	KJ179424	KJ179482	KJ179536	KJ179592	AG207	TAN 98/11	Ruhoi River, Tanzania	38 25E; 07 51 S
N. boklundi	KJ179274	KJ179331	KJ179391	KJ179449	KJ179507	KJ179558	AG217	ZAM 09-2	Luangwa Valley/Zambia	31 46E; 13 06S
N. lucius	KJ179297	KJ179355	KJ179414	KJ179472	KJ179528	KJ179582	AG218	TZN 08-5	Mafia Island	39 45E; 07 45S
N. lucius	KJ179298	KJ179356	KJ179415	KJ179473	KJ179529	KJ179583	AG219	Tan RB 05-47	Kiziko/Tanzania	39 07 27 7E; 07 11 51 0S
N. makondorum	KJ179301	KJ179359	KJ179418	KJ179476	KJ179532	KJ179586	AG221	MZHL 2005-10	Bilibiza/Mozambique	40 11E; 12 30S
N. spec. „Macimboa da Praia“	KJ179317	KJ179377	KJ179436	KJ179494	KJ179547	KJ179605	AG223	MZHL 2005-13	Mocimboa da Praia/Mozambique	40 19E;11 09S
N. aff. fasciatus	KJ179277	KJ179334	KJ179394	KJ179452	KJ179510	KJ179561	AG225	KEN 08-9	Mnanzini/Kenia	40 00E; 1 27S
N. kafuensis	KJ179289	KJ179346	KJ179406	KJ179464		KJ179574	AG229	ZAM 09-1	Kayuni State Farm/Zambia	27 22E; 15 58S
N. microlepis	KJ179305	KJ179363	KJ179422	KJ179480	KJ179535	KJ179590	AG226	KEN 08-8	Mnanzini/Kenia	43 20E; 02 20N
N. foerschi	KJ179279	KJ179336	KJ179396	KJ179454	KJ179512	KJ179563	AG231	KF 05-1	Tanzania	38 49E, 06 43 S
N. guentheri	KJ179283	KJ179339	KJ179400		KJ179516	KJ179567	AG232	Tan 97-4	Kinyansini/ Island of Zanzibar	39 19 46E; 06 00 67S
N. ruudwildekampi	KJ179315		KJ179434	KJ179491	KJ179544	KJ179602	AG233	TZN 09-8	Lukwale River/Tanzania	39 10E; 07 11S
N. cardinalis	KJ179275	KJ179332	KJ179392	KJ179450	KJ179508	KJ179559	AG234	Tan 97/27	Lisinjiri River/Tanzania	38 15E; 09 54S
N. spec. „Nyando River“	KJ179319	KJ179379	KJ179438	KJ179496		KJ179607	AG235	KE 03-1	Nyando River/Kenia	34 52E; 0 13S
N. spec. „Macimboa da Praia“	KJ179318	KJ179378	KJ179437	KJ179495	KJ179548	KJ179606	AG236	MZHL 2005-13	Mocimboa da Praia/Mozambique	40 19E; 11 09S
N. kafuensis	KJ179290	KJ179347	KJ179407	KJ179465	KJ179521	KJ179575	AG237	ZAM 08-2	Lukanga/Zambia	28 04E; 14 32S
Fundulopanchax gardneri nigerianum	KJ179270	KJ179327	KJ179388			KJ179554	AG239	Aquarium strain	Makurdi/Nigeria
N. kirki	KJ179292	KJ179349	KJ179409	KJ179467	KJ179523	KJ179577	AG240	MW 88/9	Chilwa/Malawi	35 30E; 15 40S
N. boijensis	KJ179273	KJ179330		KJ179448		KJ179557	AG241	KEN 10-1	Ewaso Ng´iro/Kenia	39 10E; 01 30N
N. oestergaardi		KJ179366	KJ179425			KJ179593	AG249	ZAM10-4	Mwero Wantipa/Zambia	29 50E; 08 25S
N. niassa		KJ179364	KJ179423	KJ179481		KJ179591	AG250	n.a.	Niassa National Park/Mozambique	37 32E; 12 08S
N. seegersi		KJ179375		KJ179492	KJ179545	KJ179603	AG265	TZ 2008-13	Ngoywa/Tanzania	32 48E; 05 59S
N. hassoni		KJ179341		KJ179459		KJ179569	AG273	DRCH 2008-10	Bukeya/DRC	26 57E; 10 24S
N. wattersi	JF444920	JF444888	JF444900	JF444912	JF444931	JF444872	SAL09	MW 88/1	Salima/Malawi	34 26 841E; 13 51 116S
